# Supplementary material for: In Vitro Prediction of Skin-Sensitizing Potency Using the GARDskin Dose–Response Assay: A Simple Regression Approach
Source: Toxics. 2024 Aug 24;12(9):626. doi: 10.3390/toxics12090626 (PMC11435491; doi:10.3390/toxics12090626)
Supplement: Supplementary file 1 [file toxics-12-00626-s001.zip]

Archive with 2 entries (2 files):
- Supplementary Table S1.xlsx
- Supplementary Tables S2-S3.pdf
