# Supplementary material for: In Vitro Prediction of Skin-Sensitizing Potency Using the GARDskin Dose–Response Assay: A Simple Regression Approach
Source: Toxics. 2024 Aug 24;12(9):626. doi: 10.3390/toxics12090626 (PMC11435491; doi:10.3390/toxics12090626)
Supplement: Supplementary file 1 [file toxics-12-00626-s001.zip › Supplementary Table S1.xlsx]

## Sheet: Sheet1
Chemical	CASRN	Mw (g/mol)	cDV0 (μM)	cDV0 (μg/ml)	LLNA (%)	LLNA (μg/cm2)	LLNA (μmol/cm2)	Source LLNA	NOEL (μg/cm2)	NOEL (μmol/cm2)	Source NOEL	LOEL (μg/cm2)	Source LOEL	Composite Potency Value (μg/cm2)	Composite Potency Value (μmol/cm2)	Predicted potency (μg/cm2)	Predicted potency (μmol/cm2)	Protein Alert (OECD TB OASIS)	Metabolite protein alert (autooxidation, skin metabolism, hydrolysis) (OECD TB OASIS)
Benzalkonium chloride	8001-54-5	424.15	0.826	0.35	0.1	25	0.0589	Hoffman et al.	-	-		NA	Na et al. 2	-	-	106	0.249	No alert found	No alert found
2,4-Dinitrochlorobenzen DNCB	97-00-7	202.55	2.19	0.443	0.054	13.5	0.0667	OECD GL497 Annex 2	8.8	0.0434	Basketter et al.	8.8	Na et al. 2	9.8	0.0522	135	0.659	SNAr
Cinnamic aldehyde	104-55-2	132.16	3.97	0.524	1	250	1.89	OECD GL497 Annex 2	591	4.47	Na et al.	775	Na et al.	378	2.9	159	1.19	Michael Addition	Schiff base formation
Citral	5392-40-5	152.23	7.29 (4.84, 11.0)	1.11 (0.737, 1.67)	5.8	1450	9.53	OECD GL497 Annex 2	1417	9.31	Na et al.	3876	Na et al.	1440	9.42	337	2.2	Schiff base formation	Schiff base formation
Diethyl maleate	141-05-9	172.18	5.96 (4.38, 8.12)	1.03 (0.754, 1.40)	2.1	525	3.05	OECD GL497 Annex 2	1600	9.29	Basketter et al.			921	5.33	312	1.79	Michael Addition	Michael Addition
Dimethyl fumarate	624-49-7	144.13	6.06	0.874	0.35	87.5	0.607	OECD GL497 Annex 2	88	0.611	Basketter et al.	NA	Na et al. 2	82.8	0.6	265	1.83	Michael Addition	Michael Addition
Methylisothiazolinone	2682-20-4	115.15	7.85	0.904	1.3	325	2.82	OECD GL497 Annex 2	15	0.13	Basketter et al.	NA	Na et al. 2	63.4	0.592	274	2.36	SN2	Schiff base formation, SN2
Benzyl Alcohol	100-51-6	108.14	12.6	1.37	NS	NS	NS	OECD GL497 Annex 2	5905	54.6	Na et al.	8858	Na et al.	-	-	415	3.81	No alert found	Schiff base formation
Chlorpromazine	50-53-3	318.9	4.32	1.38	0.14	35	0.11	Basketter et al.	1150	3.61	Basketter et al.	17241	Na et al. 2	200	0.626	418	1.3	No alert found	Schiff base formation, SN2
alpha-Isomethylionone	127-51-5	206.32	15.0 (7.17, 31.5)	3.10 (1.48, 6.51)	21.8	5450	26.4	OECD GL497 Annex 2	70860	343	Na et al.	NA	Na et al.	21400	97.3	942	4.53	Michael Addition	Michael Addition
Iodopropynyl butylcarbamate	55406-53-6	281.09	5.74	1.61	0.9	225	0.8	OECD GL497 Annex 2	-	-	-	NA	Na et al. 2	-	-	490	1.73	Acylation	Acylation, Michael Addition
Isoeugenol	97-54-1	164.21	10.4	1.7	1.3	325	1.98	OECD GL497 Annex 2	250	1.52	Na et al.	775	Na et al.	275	1.72	517	3.12	No alert found	Michael Addition, Schiff base formation
p-Mentha-1,8-dien-7-al	2111-75-3	150.22	16.1 (11.5, 22.5)	2.41 (1.73, 3.38)	4.04	1010	6.72	OECD GL497 Annex 2	709	4.72	Na et al.	2760	Na et al.	835	5.62	733	4.84	Michael Addition	Michael Addition
Phenylacetaldehyde	122-78-1	120.15	22.3	2.68	3	750	6.24	OECD GL497 Annex 2	591	4.92	Na et al.	1181	Na et al.	654	5.53	813	6.71	Schiff base formation	No alert found
Carvone	6485-40-1	150.22	34.1 (23.8, 48.9)	5.13 (3.58, 7.35)	13	3250	21.6	OECD GL497 Annex 2	2657	17.7	Na et al.	18898	Na et al.	2980	19.7	1560	10.3	Michael Addition	Michael Addition
7-Hydroxycitronellal	107-75-5	172.26	33.1	5.7	21.1	5275	30.6	OECD GL497 Annex 2	4960	28.8	Na et al.	5814	Na et al.	5260	29.9	1730	9.97	Schiff base formation	No alert found
5-Methyl-2,3-hexanedione	13706-86-0	128.169	70	8.97	26	6500	50.7	OECD GL497 Annex 2	3448	26.9	Basketter et al.	3450	Na et al. 2	4830	37.2	2720	21.1	Schiff base formation
Eugenol	97-53-0	164.21	56.6	9.29	11.6	2900	17.7	OECD GL497 Annex 2	5906	36	Na et al.	NA	Na et al.	4270	25.4	2820	17	No alert found	Michael Addition, SN2, Radical reactions, Schiff base formation
Ethyl acrylate	140-88-5	100.12	94.6	9.47	32.75	8187.5	81.8	OECD GL497 Annex 2	1600	16	Api et al.	4000	Na et al. 2	3630	36.3	2880	28.5	Michael Addition	No alert found
Cinnamic alcohol	104-54-1	134.17	76.8	10.3	23.1	5775	43	OECD GL497 Annex 2	2953	22	Na et al.	4724	Na et al.	4200	31	3130	23.1	No alert found	Schiff base formation, Michael Addition, SN2
Butyl resorcinol	18979-61-8	166.22	53.1 (62.2, 45.4)	8.83 (10.3, 7.55)	3.8	950	5.72	Gautier et al.	-	-	-			-	-	2680	16	No alert found	Michael Addition, Radical reactions
Farnesol	4602-84-0	222.37	53.0 (51.6, 54.4)	11.8 (11.5, 12.1)	4.8	1200	5.4	OECD GL497 Annex 2	2755	12.4	Na et al.	6897	Na et al.	1850	8.2	3580	16	No alert found	Radical reactions, Schiff base formation
Geraniol	106-24-1	154.25	100 (82.6, 121)	15.4 (12.7, 18.7)	16.1	4025	26.1	OECD GL497 Annex 2	11811	76.6	Na et al.	NA	Na et al.	7220	45.3	4680	30.1	No alert found	Radical reactions, Schiff base formation
Imidazolidinyl urea	39236-46-9	388.29	38.5	14.9	24	6000	15.5	OECD GL497 Annex 2	2000	5.15	Basketter et al.	2000	Na et al. 2	3490	8.9	4540	11.6	No alert found	Schiff base formation
3-Propylidenephthalide	17369-59-4	174.2	106 (108, 104)	18.5 (18.8, 18.2)	3.7	925	5.31	OECD GL497 Annex 2	945	5.42	Na et al.	2760	Na et al.	928	5.35	5610	31.9	Acylation	No alert found
Pentachlorophenol	87-86-5	266.34	75.4	20.1	20	5000	18.8	OECD GL497 Annex 2	2155	8.09	Basketter et al.	6897	Na et al. 2	3310	12.3	6090	22.7	No alert found	Radical reactions
(R)-(+)-Limonene	5989-27-5	136.23	109 (148, 79.6)	14.8 (20.2, 10.8)	52.5	13125	96.3	OECD GL497 Annex 2	10000	73.4	Na et al.	NA	Na et al.	12000	85.2	4490	32.7	No alert found	Radical reactions, Michael Addition, SN2, Nucleophilic addition
3-Dimethylaminopropylamine	109-55-7	102.18	251	25.7	3.5	875	8.56	OECD GL497 Annex 2	-	-	-	NA	Na et al. 2	-	-	7800	75.7	No alert found	Schiff base formation
Benzyl salicylate	118-58-1	228.25	164	37.4	2.9	725	3.18	OECD GL497 Annex 2	17715	77.6	Na et al.	NA	Na et al.	3790	15.9	11400	49.3	Acylation	Schiff base formation
Linalool	78-70-6	154.25	279	43	35.5	8875	57.5	OECD GL497 Annex 2	14998	97.2	Na et al.	NA	Na et al.	12100	75.9	13100	84	No alert found	Radical reactions
